# Supplementary material for: Global burden of subarachnoid hemorrhage attributable to ambient PM2.5 in low-resource regions (1990–2050)
Source: Front Public Health. 2025 Sep 23;13:1652872. doi: 10.3389/fpubh.2025.1652872 (PMC12500674; doi:10.3389/fpubh.2025.1652872)
Supplement: Supplementary file 4 [file Table_1.XLSX]

## Sheet: Table title
Table
Table S1	EAPC of age-standardized death rates of subarachnoid due to PM2.5 and the temporal trends from 1990 to 2021 in 204 countries and territories
Table S2	EAPC of age-standardized DALY rates of subarachnoid due to PM2.5 and the temporal trends from 1990 to 2021 in 204 countries and territories

## Sheet: Table S1
Characteristics	1990		2021		1990-2021
	the number of deaths (95% UI)	age-standardized death rates per 100,000 (95% UI)	the number of deaths (95% UI)	age-standardized death rates per 100,000 (95% UI)	EAPC of age-standardized death rates (95% CI)
Afghanistan	49(11.67-120.01)	0.79(0.18-1.98)	45.99(18.15-91.88)	0.47(0.18-0.98)	-1.5 (-1.87--1.13)
Albania	6.44(2.49-13.23)	0.33(0.13-0.67)	11.12(5.8-17.12)	0.27(0.14-0.42)	0.58 (0.01-1.15)
Algeria	68.87(33.92-129.26)	0.7(0.35-1.27)	138.05(78.59-233.82)	0.46(0.26-0.77)	-1.37 (-1.54--1.2)
American Samoa	0.04(0-0.16)	0.2(0-0.72)	0.09(0.01-0.17)	0.19(0.02-0.39)	-0.45 (-0.73--0.18)
Andorra	0.22(0.08-0.43)	0.39(0.14-0.76)	0.14(0.07-0.23)	0.09(0.04-0.15)	-4.41 (-4.81--4)
Angola	10.43(3.47-24.53)	0.26(0.08-0.64)	48.22(16.71-101.98)	0.39(0.14-0.83)	1.96 (1.7-2.23)
Antigua and Barbuda	0.46(0.1-1.09)	0.86(0.19-2.06)	0.56(0.2-1)	0.54(0.2-0.96)	-1.38 (-1.69--1.08)
Argentina	468.61(206.3-821.77)	1.48(0.65-2.59)	218.93(111.71-361.08)	0.4(0.2-0.66)	-4.41 (-4.85--3.96)
Armenia	18.29(6.4-34.57)	0.71(0.25-1.34)	22.47(14.63-31.84)	0.53(0.35-0.76)	0.44 (-0.33-1.21)
Australia	30.95(1.02-86.21)	0.16(0.01-0.46)	57.73(34.69-85.67)	0.13(0.08-0.19)	-1.25 (-1.79--0.7)
Austria	65.9(33.66-106.68)	0.59(0.3-0.96)	31.46(21.49-43.01)	0.16(0.11-0.22)	-4.09 (-4.34--3.84)
Azerbaijan	9.98(3.57-21.43)	0.2(0.07-0.43)	16.95(7.79-29.71)	0.17(0.08-0.3)	0.52 (-0.03-1.08)
Bahamas	0.93(0.14-2.09)	0.55(0.08-1.22)	1.81(0.57-3.71)	0.43(0.14-0.87)	-0.87 (-1.06--0.69)
Bahrain	2.78(2.01-3.8)	1.84(1.32-2.57)	5.14(3.43-7.14)	0.71(0.48-0.95)	-3.7 (-4--3.4)
Bangladesh	376.49(123.18-879.97)	0.76(0.24-1.82)	898.12(376.91-1884.69)	0.66(0.28-1.39)	-0.37 (-0.68--0.06)
Barbados	2.67(0.72-5.93)	0.97(0.26-2.14)	3.82(1.55-6.63)	0.78(0.32-1.36)	-0.55 (-0.87--0.23)
Belarus	119.73(59.22-197.93)	0.96(0.48-1.6)	66.28(44.67-92.26)	0.44(0.29-0.61)	-3.05 (-3.32--2.78)
Belgium	64.77(33.4-106.8)	0.45(0.23-0.75)	39.2(26.46-53.59)	0.16(0.11-0.22)	-3.12 (-3.73--2.5)
Belize	0.52(0.14-1.14)	0.52(0.14-1.15)	1.49(0.57-2.75)	0.47(0.18-0.86)	-0.68 (-1.02--0.34)
Benin	6.26(2.06-15.81)	0.31(0.1-0.78)	12.31(3.84-32.42)	0.23(0.07-0.59)	-0.4 (-0.82-0.02)
Bermuda	0.13(0-0.35)	0.21(0-0.56)	0.09(0.02-0.19)	0.07(0.01-0.14)	-4.57 (-4.99--4.16)
Bhutan	1.03(0.36-2.36)	0.41(0.14-0.93)	4.37(2.33-7.12)	0.71(0.38-1.15)	2.4 (2.04-2.75)
Bolivia (Plurinational State of)	100.63(44.44-192.44)	2.96(1.3-5.69)	130.47(56.49-233.42)	1.42(0.61-2.51)	-3.02 (-3.29--2.74)
Bosnia and Herzegovina	22.76(10.69-41.61)	0.54(0.25-0.99)	34.54(18.25-50.41)	0.58(0.31-0.84)	0.63 (0-1.27)
Botswana	1.34(0.49-2.72)	0.25(0.09-0.49)	2.65(1.34-5)	0.18(0.09-0.33)	-0.87 (-1.33--0.4)
Brazil	722.95(263.88-1432.05)	0.69(0.25-1.37)	1112.41(624.37-1694.76)	0.44(0.25-0.67)	-1.67 (-2.11--1.23)
Brunei Darussalam	0.7(0.05-1.9)	0.59(0.04-1.63)	1.03(0.22-2.18)	0.28(0.06-0.59)	-2.42 (-3.21--1.62)
Bulgaria	85.91(41.93-138.7)	0.78(0.39-1.26)	84.13(59.34-109.97)	0.64(0.45-0.84)	-0.42 (-0.7--0.13)
Burkina Faso	9.14(2.04-27.1)	0.21(0.05-0.62)	18.99(5.06-50.75)	0.19(0.05-0.52)	0.59 (0.29-0.89)
Burundi	6.76(1.52-18.47)	0.28(0.06-0.77)	7.22(1.09-27.02)	0.14(0.02-0.54)	-2.6 (-2.94--2.27)
Cabo Verde	0.42(0.12-1.4)	0.19(0.06-0.64)	1.77(0.69-4.42)	0.37(0.15-0.91)	2.44 (1.93-2.95)
Cambodia	18.55(6.4-41.53)	0.43(0.15-1.01)	45.42(20.71-88.62)	0.4(0.18-0.79)	-0.35 (-0.62--0.07)
Cameroon	15.95(5.04-37.33)	0.35(0.11-0.83)	42.46(11.59-110.97)	0.3(0.08-0.77)	0.11 (-0.17-0.39)
Canada	79.6(22.81-153.16)	0.25(0.07-0.48)	38.11(14.34-70.57)	0.05(0.02-0.1)	-5.22 (-5.69--4.75)
Central African Republic	2.81(0.9-6.51)	0.24(0.08-0.57)	4.99(1.22-14.48)	0.21(0.05-0.63)	-0.24 (-0.39--0.09)
Chad	7.32(2.02-22.76)	0.26(0.07-0.79)	19.78(5.28-56.74)	0.31(0.09-0.9)	1.14 (0.85-1.44)
Chile	62.58(20.4-119.71)	0.6(0.19-1.14)	155.67(96.34-223.03)	0.62(0.38-0.88)	0.02 (-0.61-0.65)
China	17366.82(6607.23-32880.4)	2.54(0.94-4.84)	22695.47(13883.03-31235.19)	1.16(0.71-1.59)	-2.94 (-3.46--2.42)
Colombia	198.52(89.04-335.72)	1.04(0.47-1.76)	335.26(210.95-476.31)	0.61(0.38-0.86)	-1.75 (-2.23--1.26)
Comoros	0.22(0.06-0.49)	0.11(0.03-0.25)	0.34(0.1-0.87)	0.07(0.02-0.17)	-1.43 (-1.64--1.22)
Congo	3.24(0.93-7.86)	0.31(0.09-0.75)	10.64(3.44-24.79)	0.37(0.12-0.87)	0.85 (0.63-1.07)
Cook Islands	0.03(0-0.09)	0.27(0.01-0.78)	0.02(0-0.04)	0.07(0-0.18)	-4.63 (-5.15--4.12)
Costa Rica	9.06(3.9-16.08)	0.49(0.21-0.87)	18.14(11.61-25.19)	0.33(0.21-0.46)	-1.28 (-1.65--0.91)
Côte d'Ivoire	16.69(5.18-38.27)	0.36(0.11-0.86)	39.98(12.24-98.06)	0.31(0.09-0.72)	0.09 (-0.29-0.48)
Croatia	67.25(33.85-114.16)	1.13(0.57-1.92)	34.11(25.03-45.6)	0.38(0.28-0.51)	-3.08 (-3.56--2.59)
Cuba	61.63(18.11-129.52)	0.6(0.18-1.27)	75.79(35.27-130.53)	0.4(0.18-0.69)	-1.35 (-1.73--0.97)
Cyprus	7.92(3.41-13.82)	1.23(0.53-2.14)	5.04(3.37-7.01)	0.28(0.19-0.39)	-5.15 (-5.35--4.95)
Czechia	139.47(72.69-225.03)	1.05(0.55-1.68)	46.5(33.65-63.28)	0.23(0.16-0.31)	-4.64 (-5.13--4.14)
Democratic People's Republic of Korea	148.41(57.82-298.3)	1.03(0.4-2.04)	139.42(69.61-270.7)	0.44(0.22-0.84)	-2.42 (-2.61--2.23)
Democratic Republic of the Congo	23.35(7.04-61.68)	0.16(0.04-0.41)	50.78(12.87-185.42)	0.14(0.04-0.49)	-0.13 (-0.3-0.03)
Denmark	51.1(22.67-91.33)	0.68(0.3-1.21)	18.3(10.65-27.17)	0.15(0.09-0.22)	-4.95 (-5.41--4.48)
Djibouti	0.82(0.22-2.3)	0.55(0.15-1.54)	3.98(1.04-10.72)	0.57(0.15-1.52)	0.32 (0.02-0.63)
Dominica	0.39(0.11-0.87)	0.68(0.2-1.5)	0.5(0.2-0.92)	0.62(0.24-1.12)	-0.34 (-0.59--0.1)
Dominican Republic	17.43(4.53-40.12)	0.44(0.12-1)	54.97(19.18-103.76)	0.53(0.18-1.01)	1.15 (0.95-1.35)
Ecuador	77.62(36.11-127.41)	1.31(0.61-2.15)	154.92(87.02-247.66)	0.95(0.54-1.53)	-1.56 (-2.26--0.86)
Egypt	423.68(193.2-770.67)	1.84(0.8-3.52)	585.15(355.69-909.85)	1.1(0.68-1.67)	-1.76 (-1.94--1.57)
El Salvador	17.43(6.76-33.7)	0.55(0.21-1.06)	25.11(13.11-40.71)	0.4(0.21-0.65)	-0.78 (-1.05--0.51)
Equatorial Guinea	0.54(0.15-1.39)	0.28(0.08-0.72)	1.89(0.65-3.72)	0.34(0.12-0.66)	0.8 (0.27-1.34)
Eritrea	4.81(1.26-11.84)	0.37(0.09-0.92)	8.91(2.22-23.48)	0.29(0.08-0.74)	-0.97 (-1.19--0.74)
Estonia	7.2(2.84-13.22)	0.37(0.15-0.68)	1.96(0.65-3.52)	0.07(0.02-0.13)	-6.73 (-7.57--5.89)
Eswatini	0.71(0.26-1.44)	0.25(0.1-0.5)	1.76(0.68-3.46)	0.3(0.12-0.6)	0.69 (0.23-1.16)
Ethiopia	33.93(8.1-89.1)	0.17(0.04-0.47)	53.51(14.86-157.15)	0.12(0.03-0.36)	-0.82 (-0.96--0.68)
Fiji	1.77(0.4-4.64)	0.48(0.1-1.21)	4.3(1.32-9.59)	0.64(0.2-1.46)	0.62 (0.2-1.03)
Finland	22.82(3.46-50.51)	0.34(0.05-0.75)	5.93(0.83-13.69)	0.05(0.01-0.11)	-6.73 (-7.24--6.21)
France	301.23(135.11-516.45)	0.37(0.17-0.64)	175.23(113.69-253.78)	0.12(0.08-0.17)	-3.36 (-4.03--2.68)
Gabon	2.74(1.08-5.76)	0.49(0.19-1.04)	4.02(1.78-7.5)	0.38(0.17-0.72)	-0.73 (-0.87--0.59)
Gambia	1.22(0.39-3.15)	0.32(0.1-0.82)	3.08(0.97-8.51)	0.28(0.09-0.79)	-0.3 (-0.52--0.08)
Georgia	40.26(14.11-83.41)	0.67(0.23-1.38)	64.82(34.85-98.89)	1.09(0.59-1.65)	4.53 (2.89-6.19)
Germany	753.14(370.36-1269.75)	0.63(0.31-1.06)	270.39(184.73-384.97)	0.14(0.1-0.2)	-4.75 (-5.09--4.4)
Ghana	30.12(10.7-84.52)	0.42(0.15-1.18)	101.59(35.35-231.56)	0.53(0.2-1.19)	1.7 (1.36-2.04)
Greece	85.55(43.98-142.61)	0.6(0.31-1)	74.24(53.29-98.75)	0.3(0.22-0.4)	-2.5 (-2.74--2.26)
Greenland	0.25(0-0.7)	0.67(0-1.89)	0.13(0-0.36)	0.19(0.01-0.53)	-4.76 (-5.2--4.33)
Grenada	0.69(0.22-1.5)	0.99(0.31-2.13)	0.91(0.35-1.67)	0.8(0.31-1.48)	-0.71 (-0.85--0.57)
Guam	0.2(0-0.59)	0.3(0-0.84)	0.33(0.14-0.53)	0.16(0.07-0.26)	-1.58 (-2.34--0.82)
Guatemala	9.66(4.02-17.86)	0.26(0.11-0.47)	32.49(13.11-51.63)	0.28(0.11-0.45)	0.1 (-0.34-0.53)
Guinea	8.98(2.81-24.07)	0.27(0.08-0.72)	14.43(4.27-36.69)	0.24(0.07-0.61)	0.21 (-0.02-0.45)
Guinea-Bissau	2.06(0.58-5.11)	0.48(0.13-1.19)	3.12(0.89-8.03)	0.36(0.11-0.93)	-0.61 (-0.77--0.44)
Guyana	3.37(0.9-7.76)	0.8(0.21-1.86)	6.38(2.59-11.67)	0.95(0.38-1.72)	0.71 (0.51-0.91)
Haiti	20.29(5.49-46.66)	0.59(0.15-1.38)	38.48(12.62-80.83)	0.49(0.16-1.05)	-0.22 (-0.37--0.08)
Honduras	16.94(6.52-34.83)	0.74(0.28-1.49)	59.59(25.44-104.17)	0.93(0.4-1.62)	1.11 (0.79-1.44)
Hungary	94.98(45.68-154.43)	0.71(0.34-1.15)	39.31(28.03-53.03)	0.22(0.16-0.3)	-3.54 (-3.99--3.1)
Iceland	0.4(0.03-0.94)	0.14(0.01-0.33)	0.19(0.04-0.43)	0.03(0.01-0.07)	-4.91 (-5.52--4.29)
India	2401.38(974.43-4878.29)	0.49(0.19-1.03)	8869.65(4900.37-13884.75)	0.73(0.4-1.15)	1.55 (1.17-1.92)
Indonesia	687.67(264.66-1434.64)	0.67(0.25-1.43)	1779.01(963.1-2934.08)	0.78(0.41-1.36)	0.15 (0.02-0.28)
Iran (Islamic Republic of)	165.03(101.74-250.12)	0.76(0.45-1.17)	235.48(164.86-313.21)	0.33(0.22-0.43)	-2.84 (-3.02--2.65)
Iraq	91.28(53.53-141.12)	1.09(0.63-1.71)	143.85(89.61-218.26)	0.6(0.38-0.89)	-1.94 (-2.19--1.69)
Ireland	23.22(9.06-42.46)	0.6(0.23-1.09)	8.33(4.29-13.33)	0.1(0.05-0.17)	-5.46 (-5.86--5.06)
Israel	14.84(7.94-24.16)	0.32(0.17-0.53)	24.13(18.11-31.17)	0.19(0.14-0.24)	-1.76 (-2.22--1.29)
Italy	439.49(240.57-685.31)	0.53(0.29-0.83)	300.85(215.6-405.83)	0.19(0.14-0.25)	-3.1 (-3.59--2.61)
Jamaica	8.9(3.06-18.02)	0.51(0.18-1.03)	17.49(9.1-29.67)	0.56(0.29-0.95)	0.53 (0.22-0.84)
Japan	1181.33(230.37-2553.02)	0.7(0.14-1.52)	1247.1(662.54-1958.02)	0.36(0.19-0.55)	-2.65 (-2.96--2.34)
Jordan	2.19(1.43-3.66)	0.16(0.1-0.27)	7.65(4.84-10.88)	0.11(0.07-0.15)	-1.49 (-1.81--1.18)
Kazakhstan	97.71(35.9-190.09)	0.79(0.29-1.55)	161.53(107.15-229.75)	0.99(0.66-1.4)	1.06 (0.71-1.41)
Kenya	7.11(2-19.21)	0.09(0.02-0.24)	28.28(9.12-74.95)	0.12(0.04-0.31)	1.76 (1.43-2.09)
Kiribati	0.08(0.02-0.21)	0.18(0.05-0.5)	0.18(0.06-0.44)	0.23(0.08-0.54)	0.48 (0.34-0.62)
Kuwait	4.05(3.1-5.02)	0.57(0.43-0.7)	4.99(3.68-6.4)	0.16(0.12-0.2)	-4.31 (-5.02--3.58)
Kyrgyzstan	20.12(6.61-41.23)	0.68(0.22-1.39)	36.72(17.19-59.76)	0.75(0.35-1.2)	0.64 (-0.06-1.35)
Lao People's Democratic Republic	12.36(4.67-27.11)	0.59(0.22-1.29)	27.17(10.64-47.82)	0.57(0.22-1.03)	-0.22 (-0.46-0.02)
Latvia	29.02(13.87-48.8)	0.84(0.4-1.41)	10.28(6.79-14.17)	0.26(0.17-0.36)	-4.39 (-4.93--3.84)
Lebanon	18.64(9.87-31.19)	0.92(0.48-1.56)	19.5(12.09-29.38)	0.3(0.19-0.46)	-4.09 (-4.37--3.8)
Lesotho	1.08(0.4-2.43)	0.13(0.05-0.29)	2.3(0.95-4.49)	0.21(0.09-0.41)	2.46 (2.14-2.78)
Liberia	2.33(0.7-6.09)	0.2(0.06-0.52)	4.33(1-15.01)	0.17(0.04-0.61)	0.42 (0.05-0.8)
Libya	9.7(5.43-17.57)	0.51(0.28-0.96)	25.99(14.44-46.36)	0.48(0.28-0.86)	-0.06 (-0.25-0.13)
Lithuania	23.17(10.52-40.7)	0.53(0.24-0.93)	10.64(6.55-16.16)	0.19(0.12-0.29)	-3.91 (-4.63--3.17)
Luxembourg	2.16(0.92-3.82)	0.42(0.18-0.74)	0.79(0.44-1.19)	0.07(0.04-0.11)	-5.43 (-6.01--4.84)
Madagascar	6.25(1.72-15.81)	0.12(0.03-0.31)	16.15(4.25-46.15)	0.13(0.03-0.37)	1.25 (0.92-1.58)
Malawi	4.87(1.18-15.37)	0.13(0.03-0.41)	9.92(2.47-31.17)	0.12(0.03-0.39)	0.25 (0-0.5)
Malaysia	115.31(48.33-205.7)	1.24(0.52-2.24)	119.46(73.91-177.62)	0.45(0.27-0.67)	-3.36 (-3.59--3.12)
Maldives	0.64(0.21-1.41)	0.76(0.25-1.61)	0.72(0.39-1.1)	0.22(0.12-0.33)	-5.1 (-5.47--4.74)
Mali	11.31(3.46-29.36)	0.28(0.08-0.72)	22.6(7.24-54.81)	0.24(0.08-0.59)	0.26 (-0.01-0.54)
Malta	1.08(0.48-1.82)	0.26(0.12-0.44)	0.88(0.61-1.22)	0.1(0.07-0.13)	-3.09 (-3.62--2.56)
Marshall Islands	0.11(0.03-0.29)	0.63(0.15-1.71)	0.21(0.06-0.52)	0.56(0.17-1.34)	-0.78 (-1.01--0.55)
Mauritania	5.25(1.87-12.77)	0.51(0.18-1.23)	10.63(3.31-28.46)	0.47(0.15-1.23)	-0.22 (-0.4--0.04)
Mauritius	3.18(1.42-5.58)	0.44(0.2-0.76)	5.11(1.75-9.37)	0.3(0.1-0.55)	-1.64 (-2.16--1.12)
Mexico	276.07(153.38-431.69)	0.61(0.34-0.95)	506.96(331.76-704.43)	0.4(0.26-0.56)	-1.3 (-1.7--0.9)
Micronesia (Federated States of)	0.29(0.07-0.75)	0.58(0.14-1.54)	0.44(0.13-1.04)	0.59(0.19-1.43)	-0.02 (-0.13-0.08)
Monaco	0.18(0.03-0.4)	0.29(0.05-0.62)	0.09(0.04-0.16)	0.1(0.05-0.18)	-3.15 (-3.99--2.3)
Mongolia	7.74(2.36-16.86)	0.79(0.24-1.71)	52.87(25.86-80.26)	2.49(1.23-3.82)	5.26 (4.69-5.84)
Montenegro	2.83(1.25-4.51)	0.46(0.2-0.73)	2.52(1.46-3.69)	0.28(0.16-0.41)	-1.36 (-1.63--1.09)
Morocco	72.97(25.48-156.54)	0.53(0.18-1.16)	164.69(86.34-281.06)	0.51(0.27-0.86)	0.31 (-0.11-0.74)
Mozambique	8.77(2.1-31.13)	0.14(0.03-0.51)	23.31(6.16-65.73)	0.19(0.05-0.53)	1.69 (1.4-1.98)
Myanmar	160.22(64.53-331.42)	0.68(0.27-1.43)	365.49(155.58-643.77)	0.76(0.32-1.38)	0.16 (-0.11-0.44)
Namibia	1.39(0.47-2.81)	0.23(0.08-0.45)	3.48(1.37-6.78)	0.26(0.1-0.49)	0.77 (0.52-1.03)
Nauru	0.02(0-0.07)	0.33(0-1.4)	0.02(0-0.05)	0.32(0.05-0.72)	-1.18 (-2.01--0.35)
Nepal	54.46(19.65-113.51)	0.57(0.2-1.23)	131.72(63.04-244.77)	0.57(0.27-1.06)	0.06 (-0.51-0.64)
Netherlands	135.59(67.8-222.51)	0.71(0.35-1.16)	57.82(39.91-80.7)	0.16(0.11-0.23)	-5.04 (-5.48--4.6)
New Zealand	6.9(0.19-21.22)	0.18(0.01-0.56)	8.27(3.46-13.95)	0.1(0.04-0.17)	-2.48 (-2.83--2.14)
Nicaragua	4.63(1.95-9.11)	0.27(0.12-0.54)	10.02(4.22-18.19)	0.2(0.08-0.36)	-0.11 (-0.45-0.22)
Niger	10.23(2.7-28.86)	0.35(0.09-0.99)	21.42(5.24-61)	0.26(0.06-0.74)	-0.37 (-0.62--0.12)
Nigeria	185.98(53.54-478.72)	0.41(0.12-1.06)	253.21(77.88-640.25)	0.26(0.08-0.65)	-1.21 (-1.67--0.75)
Niue	0.01(0-0.02)	0.44(0.16-1.01)	0(0-0.01)	0.19(0.02-0.44)	-3.65 (-4.09--3.22)
North Macedonia	40.12(17.4-65.61)	2.15(0.94-3.55)	41.57(26.89-57.85)	1.43(0.93-1.98)	-1.09 (-1.57--0.6)
Northern Mariana Islands	0.11(0-0.29)	0.55(0-1.5)	0.18(0.09-0.3)	0.41(0.2-0.7)	-1.15 (-1.75--0.55)
Norway	26.91(8.22-51.56)	0.42(0.13-0.8)	5.45(2.07-9.92)	0.05(0.02-0.09)	-7.01 (-7.48--6.53)
Oman	7.85(4.42-13.36)	1.13(0.65-1.92)	8.8(5.1-13.22)	0.46(0.26-0.68)	-2.65 (-2.82--2.47)
Pakistan	368.45(149.37-765.36)	0.66(0.26-1.38)	1187.47(545.54-2141.85)	0.9(0.41-1.65)	0.89 (0.55-1.22)
Palau	0.03(0-0.09)	0.32(0-0.92)	0.05(0-0.1)	0.23(0.02-0.52)	-0.46 (-1.34-0.43)
Palestine	1.88(1.04-3.08)	0.23(0.13-0.38)	4.37(2.79-6.47)	0.19(0.12-0.28)	-0.86 (-1.33--0.38)
Panama	8.51(3.54-15.62)	0.56(0.23-1.02)	16.97(8.89-28.28)	0.38(0.2-0.63)	-1.07 (-1.4--0.73)
Papua New Guinea	8.49(1.79-23.54)	0.49(0.1-1.36)	21.88(5.57-53.57)	0.43(0.11-1.03)	-0.64 (-0.89--0.4)
Paraguay	11.05(3.02-25.83)	0.46(0.13-1.08)	22.23(7.28-46.01)	0.37(0.12-0.76)	-0.44 (-0.66--0.21)
Peru	210.12(97.25-350.48)	1.62(0.74-2.72)	279.63(160.98-433.42)	0.81(0.46-1.25)	-2.8 (-3.09--2.51)
Philippines	133.23(56.96-237.22)	0.44(0.19-0.78)	463.2(270.93-657.79)	0.54(0.32-0.77)	0.66 (0.41-0.9)
Poland	421.18(207.57-664.13)	0.99(0.49-1.56)	228.39(171.5-292.41)	0.35(0.26-0.45)	-3.3 (-3.9--2.7)
Portugal	63.4(24.6-116.79)	0.5(0.19-0.92)	31.42(16.96-49.52)	0.12(0.07-0.19)	-4.15 (-4.72--3.57)
Puerto Rico	3.13(0-10.23)	0.09(0-0.29)	3.49(0.9-6.5)	0.05(0.01-0.1)	-2.47 (-2.96--1.98)
Qatar	3.98(2.59-6.5)	4.01(2.61-6.34)	11.84(7.66-17.54)	1.32(0.87-1.96)	-4 (-4.57--3.43)
Republic of Korea	809.52(307.33-1513.45)	2.83(1.08-5.39)	585.06(374.11-856.92)	0.65(0.42-0.95)	-4.7 (-5.03--4.37)
Republic of Moldova	12.98(4.33-25.43)	0.32(0.11-0.63)	10.97(5.14-18.55)	0.19(0.09-0.32)	-1.14 (-1.51--0.78)
Romania	217(98.36-361.4)	0.83(0.37-1.38)	198.72(140.62-266.03)	0.55(0.39-0.73)	-1.12 (-1.82--0.42)
Russian Federation	1560.59(725.15-2519.24)	0.91(0.42-1.47)	1020.22(618.31-1583.15)	0.45(0.27-0.7)	-3.38 (-4.58--2.16)
Rwanda	8.92(2.14-21.98)	0.31(0.07-0.79)	7.07(1.79-20.78)	0.11(0.03-0.31)	-3.86 (-4.16--3.55)
Saint Kitts and Nevis	0.15(0.04-0.32)	0.43(0.12-0.92)	0.11(0.04-0.2)	0.17(0.06-0.29)	-3.33 (-3.83--2.83)
Saint Lucia	0.83(0.25-1.78)	0.99(0.3-2.1)	1.42(0.56-2.54)	0.6(0.24-1.07)	-2.14 (-2.44--1.84)
Saint Vincent and the Grenadines	0.39(0.12-0.88)	0.55(0.17-1.25)	0.72(0.25-1.32)	0.52(0.18-0.96)	-0.3 (-0.54--0.05)
Samoa	0.37(0.08-1.01)	0.45(0.1-1.24)	0.69(0.2-1.7)	0.49(0.14-1.22)	0.42 (0.25-0.6)
San Marino	0.07(0.02-0.13)	0.2(0.07-0.38)	0.03(0.02-0.06)	0.04(0.02-0.08)	-4.45 (-4.96--3.94)
Sao Tome and Principe	0.08(0.03-0.21)	0.12(0.04-0.31)	0.25(0.07-0.7)	0.2(0.06-0.51)	2.53 (2.24-2.82)
Saudi Arabia	39.96(25.32-64.96)	0.63(0.39-1.05)	116.49(69.22-170.15)	0.46(0.28-0.66)	-0.62 (-0.89--0.34)
Senegal	14.57(4.79-35.01)	0.43(0.14-1.05)	18.41(5.56-49.43)	0.22(0.07-0.6)	-2.36 (-3.06--1.66)
Serbia	202.91(83.7-334.22)	1.95(0.81-3.19)	124.3(83.21-171.27)	0.8(0.53-1.09)	-2.84 (-3.18--2.5)
Seychelles	0.12(0.04-0.26)	0.21(0.06-0.47)	0.12(0.04-0.24)	0.11(0.03-0.22)	-2.52 (-2.74--2.31)
Sierra Leone	4.54(1.35-12.75)	0.21(0.06-0.61)	7.6(2.21-20.84)	0.18(0.05-0.5)	0.32 (0-0.64)
Singapore	25.66(9.25-45.95)	1.07(0.39-1.94)	13.71(7.48-21.83)	0.16(0.09-0.26)	-5.85 (-6.22--5.47)
Slovakia	45.16(22.21-73.65)	0.77(0.38-1.26)	21.42(14.27-29.35)	0.24(0.16-0.33)	-3.42 (-3.72--3.12)
Slovenia	14.47(7.06-23.03)	0.59(0.29-0.94)	6.09(4.25-8.34)	0.13(0.09-0.18)	-4.7 (-5.2--4.19)
Solomon Islands	0.42(0.1-1.1)	0.33(0.08-0.89)	1.18(0.35-2.82)	0.34(0.1-0.8)	-0.01 (-0.23-0.21)
Somalia	5.3(0.89-17.26)	0.21(0.03-0.69)	10.46(1.4-37.95)	0.16(0.02-0.58)	-0.03 (-0.46-0.41)
South Africa	46.82(29.31-63.22)	0.21(0.13-0.28)	105.52(68.53-141.04)	0.23(0.15-0.3)	0.67 (0.35-0.98)
South Sudan	12(3.27-27.88)	0.47(0.13-1.1)	8.57(2.38-25.25)	0.21(0.06-0.65)	-2.15 (-2.42--1.88)
Spain	139.64(59.43-245.06)	0.28(0.12-0.48)	132.94(83.48-198.56)	0.12(0.08-0.18)	-2.38 (-3.1--1.65)
Sri Lanka	24.78(8.66-51.17)	0.25(0.09-0.51)	65.81(28.65-105.19)	0.27(0.12-0.43)	0.66 (0.32-0.99)
Sudan	59.21(17.6-132.43)	0.67(0.19-1.54)	134.2(52-280.77)	0.69(0.27-1.44)	0.86 (0.62-1.1)
Suriname	2.69(0.83-5.45)	1.01(0.31-2.03)	5.68(2.41-9.88)	0.89(0.38-1.55)	-0.62 (-0.9--0.34)
Sweden	42.69(11.35-84.38)	0.3(0.08-0.6)	8.8(2.55-16.99)	0.04(0.01-0.07)	-6.83 (-7.42--6.23)
Switzerland	46.63(21.74-81.2)	0.46(0.21-0.8)	18.16(11.3-26)	0.09(0.06-0.13)	-4.97 (-5.32--4.61)
Syrian Arab Republic	32.86(17.63-63.17)	0.64(0.34-1.28)	51.71(29.8-80.67)	0.44(0.26-0.68)	-1.55 (-1.81--1.29)
Taiwan (Province of China)	84.06(33.88-156.72)	0.56(0.23-1.04)	118.1(88.74-154.77)	0.29(0.21-0.37)	-2.75 (-3.21--2.29)
Tajikistan	13.29(3.95-28.91)	0.49(0.15-1.06)	28(13.52-46.9)	0.52(0.26-0.87)	1.08 (0.52-1.65)
Thailand	886.98(356.69-1668.93)	2.76(1.08-5.25)	1850.9(1191.53-2562.35)	1.75(1.13-2.43)	-2.46 (-2.98--1.93)
Timor-Leste	1.03(0.28-2.69)	0.36(0.1-0.91)	4.47(1.31-10.15)	0.55(0.16-1.31)	2.03 (1.65-2.41)
Togo	4.09(1.27-11.25)	0.3(0.09-0.83)	11.46(3.51-31.96)	0.26(0.09-0.74)	0.22 (-0.16-0.61)
Tokelau	0.01(0-0.02)	0.43(0.02-1.7)	0(0-0.01)	0.17(0-0.49)	-3.68 (-4.06--3.29)
Tonga	0.11(0.03-0.29)	0.21(0.05-0.56)	0.2(0.07-0.46)	0.26(0.08-0.58)	0.64 (0.5-0.79)
Trinidad and Tobago	9.05(1.61-20.94)	1.06(0.19-2.46)	15.87(5.29-30.25)	0.85(0.28-1.62)	-0.88 (-1.21--0.55)
Tunisia	24.29(10.81-44.91)	0.55(0.24-1.01)	45.58(22.51-78.74)	0.37(0.18-0.63)	-1.41 (-1.73--1.08)
Turkey	477.07(253.83-818.54)	1.39(0.72-2.44)	591.88(402.88-790)	0.66(0.45-0.88)	-2.32 (-2.74--1.9)
Turkmenistan	14.96(4.03-30.64)	0.76(0.21-1.56)	50.87(27.07-88.25)	1.22(0.65-2.12)	1.95 (1.49-2.41)
Tuvalu	0.01(0-0.03)	0.17(0.04-0.46)	0.02(0.01-0.04)	0.17(0.06-0.35)	-0.33 (-0.63--0.03)
Uganda	11.06(2.59-30.34)	0.17(0.04-0.49)	23.12(6.56-61.74)	0.15(0.04-0.39)	-0.85 (-1.11--0.59)
Ukraine	1022.97(483.53-1776.99)	1.57(0.74-2.73)	401.76(231.16-661.05)	0.54(0.31-0.89)	-3.8 (-3.96--3.65)
United Arab Emirates	8.54(4.87-13.83)	1.86(1.07-3.48)	30.38(20-43.99)	1.05(0.7-1.52)	-0.18 (-0.78-0.41)
United Kingdom	606.33(263.68-1032.07)	0.74(0.32-1.25)	224.3(146.8-321.46)	0.17(0.11-0.24)	-5.04 (-5.36--4.71)
United Republic of Tanzania	11.76(3.08-30.56)	0.11(0.03-0.29)	29.96(7.9-86.76)	0.11(0.03-0.34)	0.74 (0.56-0.92)
United States of America	1083.87(430.38-1902.59)	0.36(0.14-0.63)	590.48(293.5-958.19)	0.1(0.05-0.17)	-4.27 (-4.75--3.78)
United States Virgin Islands	0.22(0.01-0.64)	0.25(0.01-0.74)	0.15(0.07-0.27)	0.1(0.04-0.17)	-2.8 (-3.19--2.42)
Uruguay	34.89(12.57-66.41)	0.96(0.35-1.82)	22.09(8.75-39.44)	0.41(0.16-0.74)	-3.27 (-3.55--2.98)
Uzbekistan	35.99(13.14-67.27)	0.3(0.11-0.57)	243.06(141.25-355.26)	1(0.58-1.45)	3.95 (2.73-5.19)
Vanuatu	0.19(0.05-0.52)	0.28(0.06-0.76)	0.61(0.18-1.38)	0.33(0.09-0.74)	1.11 (0.39-1.83)
Venezuela (Bolivarian Republic of)	90.4(40.36-155.45)	0.83(0.37-1.42)	165.32(88.21-270.34)	0.55(0.3-0.91)	-1.42 (-1.7--1.14)
Viet Nam	102.75(34.04-233.93)	0.26(0.09-0.61)	574.9(242.8-1156.78)	0.61(0.25-1.24)	3.65 (3.34-3.96)
Yemen	39.79(13.73-80.59)	0.85(0.28-1.77)	121.65(42.76-248.9)	0.92(0.32-1.93)	0.19 (0.04-0.34)
Zambia	6.97(2.2-17.19)	0.25(0.08-0.61)	20.88(6.01-51.18)	0.28(0.08-0.7)	0.12 (-0.65-0.9)
Zimbabwe	9.22(4.05-17.74)	0.24(0.11-0.46)	18.99(8.71-36.48)	0.27(0.12-0.51)	0.82 (0.3-1.34)

## Sheet: Table S2
Characteristics	1990		2021		1990-2021
	the number of DALYs (95% UI)	age-standardized DALY rates per 100,000 (95% UI)	the number of DALYs (95% UI)	age-standardized DALY rates per 100,000 (95% UI)	EAPC of age-standardized DALY rates (95% CI)
Afghanistan	1397.6(362.33-3236.61)	20.13(5.22-48.65)	1603.48(691.13-3074.51)	12.3(5.17-24.24)	-1.46 (-1.84--1.07)
Albania	207.3(79.76-430.78)	8.94(3.46-18.49)	276.15(154.14-406.44)	7.11(4.02-10.43)	0.35 (-0.18-0.87)
Algeria	2303.53(1198.82-4080.67)	17.75(9.23-31.28)	4317.98(2556.79-7037.61)	11.39(6.77-18.56)	-1.64 (-1.84--1.43)
American Samoa	1.76(0-6.26)	6.08(0-21.36)	3(0.33-6.07)	6.06(0.67-12.22)	-0.36 (-0.62--0.08)
Andorra	7.53(2.95-14.54)	12.38(4.85-24.05)	3.98(2-6.35)	2.75(1.4-4.42)	-4.63 (-5.02--4.24)
Angola	384.53(137.24-863.24)	7.97(2.8-18.03)	1845.53(664.98-3684.44)	12.12(4.5-24.42)	2.1 (1.82-2.39)
Antigua and Barbuda	13.37(3.04-32.19)	25.9(5.89-62.37)	16.73(6.13-29.86)	15.18(5.56-27.08)	-1.47 (-1.75--1.18)
Argentina	15202.93(6730.53-26569.7)	47.41(21-82.82)	6682.66(3450.49-11084.1)	12.64(6.5-20.98)	-4.5 (-4.88--4.12)
Armenia	562.57(199.16-1062.19)	19.62(6.93-36.9)	637.35(420.19-908.51)	15.8(10.41-22.43)	0.56 (-0.16-1.28)
Australia	918.41(29.46-2582.54)	4.87(0.16-13.7)	1412.98(838.96-2071.77)	3.61(2.15-5.28)	-1.4 (-1.95--0.85)
Austria	2094.95(1085.9-3426.12)	20.21(10.46-33.1)	830.27(573.99-1155.14)	5.13(3.56-7.11)	-4.41 (-4.69--4.13)
Azerbaijan	398.56(138.64-844.51)	7.09(2.46-15.17)	687.58(325.96-1137.39)	6.03(2.89-9.96)	0.22 (-0.3-0.73)
Bahamas	34.88(5.27-80.12)	18.23(2.76-41.71)	64.17(20.19-132.54)	14.42(4.55-29.47)	-0.84 (-1--0.67)
Bahrain	101.61(75.04-137.57)	43.67(31.92-58.53)	206.14(144.83-279.12)	17.35(12.15-23.05)	-3.6 (-3.86--3.34)
Bangladesh	13037.93(4506.63-28572.85)	22.63(7.77-51.36)	29017.09(12319.99-59842.27)	19.36(8.18-39.95)	-0.37 (-0.72--0.02)
Barbados	76.42(20.26-171.7)	29.62(7.84-66.44)	105.18(42.31-184.67)	23.13(9.34-40.55)	-0.64 (-0.92--0.35)
Belarus	3753.71(1855.89-6086.79)	30.36(14.97-49.12)	1896.12(1271.44-2625.39)	13.45(8.98-18.65)	-3.11 (-3.37--2.84)
Belgium	1920.31(977.51-3188.82)	14.54(7.37-24.12)	902.6(615.96-1207.91)	4.64(3.17-6.23)	-3.66 (-4.2--3.11)
Belize	18.21(4.95-40.74)	16.99(4.63-38.06)	53.83(20.49-98.06)	15.12(5.77-27.61)	-0.63 (-0.95--0.32)
Benin	210.43(75.26-502.94)	9.52(3.42-22.67)	457.03(158.85-1109.49)	7.08(2.5-17.05)	-0.33 (-0.76-0.1)
Bermuda	4.35(0-11.53)	6.62(0-17.55)	2.54(0.47-5.11)	2.21(0.41-4.44)	-4.5 (-4.87--4.12)
Bhutan	36.22(13.46-81.83)	12.07(4.45-27.02)	140.67(74.77-233.37)	21.14(11.28-35)	2.38 (2.03-2.74)
Bolivia (Plurinational State of)	3476.86(1528.6-6553.79)	90.26(39.66-170.68)	4099.21(1832.75-7205.32)	40.61(17.97-71.16)	-3.29 (-3.59--3)
Bosnia and Herzegovina	769.58(369.17-1387.77)	16.7(8.08-30.23)	943.07(497.15-1334.46)	17.64(9.29-24.86)	0.6 (-0.07-1.28)
Botswana	48.38(17.6-96.6)	7.59(2.78-14.57)	106.53(54.53-187.16)	6.04(3.15-10.42)	-0.67 (-1.11--0.23)
Brazil	29079.08(10749.51-57538.54)	25.61(9.48-50.59)	35334.64(20286.76-53326.94)	13.75(7.89-20.76)	-2.33 (-2.73--1.93)
Brunei Darussalam	26.36(1.81-70.06)	18.32(1.26-49.07)	38.59(8.05-79.74)	8.73(1.85-17.99)	-2.38 (-3.19--1.57)
Bulgaria	2948.29(1448.01-4756.57)	26.43(12.93-42.71)	2115.75(1492.33-2765.61)	18.4(12.92-23.92)	-1.05 (-1.32--0.77)
Burkina Faso	330.23(92.55-896.48)	6.78(1.91-18.68)	716.82(231.51-1755.73)	6.29(2.02-15.64)	0.56 (0.27-0.85)
Burundi	234.06(58.94-604.77)	8.6(2.16-22.58)	269.53(55.5-906.37)	4.27(0.87-14.65)	-2.61 (-2.95--2.27)
Cabo Verde	15.43(5.41-44.96)	7.15(2.5-20.85)	68.13(30.36-161.31)	13.34(6-31)	2.36 (1.87-2.84)
Cambodia	626.12(220-1327.34)	12.04(4.23-26.5)	1489.31(685.75-2824.1)	10.92(5.06-20.71)	-0.43 (-0.69--0.17)
Cameroon	587.67(193.97-1336.23)	10.95(3.66-24.86)	1675.79(508.83-4092.98)	9.86(3.05-24.14)	0.23 (-0.05-0.51)
Canada	2575.32(722.68-4906.78)	8.19(2.3-15.59)	994.66(380.55-1801.65)	1.65(0.63-2.98)	-5.45 (-5.84--5.06)
Central African Republic	100.38(35.91-229.31)	7.23(2.51-16.24)	186.57(53.6-509)	6.37(1.83-17.82)	-0.25 (-0.4--0.1)
Chad	255.34(81.24-740.82)	8.22(2.61-23.81)	745.88(228.44-2001.87)	9.98(3.1-26.85)	1.13 (0.83-1.43)
Chile	2274.5(748.4-4362.2)	20.32(6.69-38.98)	4560.65(2850.33-6519.15)	18.82(11.77-26.87)	-0.41 (-0.98-0.15)
China	454728.28(179566.87-857941.45)	54.72(21.34-103.84)	555789.61(344587.3-750638.93)	27.11(16.82-36.49)	-2.54 (-3.01--2.06)
Colombia	7228.13(3247.28-12204.95)	33.44(14.97-56.59)	9646.62(6001.39-13555.72)	17.5(10.89-24.58)	-2.21 (-2.61--1.8)
Comoros	7.87(2.67-16.96)	3.39(1.15-7.23)	12.54(4.07-30.18)	2.21(0.73-5.23)	-1.37 (-1.59--1.14)
Congo	115.92(35.33-268.29)	9.42(2.85-21.93)	407.96(140.87-899.49)	11.55(3.93-25.46)	0.91 (0.68-1.13)
Cook Islands	1.19(0.06-3.37)	8.45(0.43-23.83)	0.58(0-1.53)	2.57(0-6.77)	-4.03 (-4.53--3.52)
Costa Rica	319.63(139.24-562.26)	15.75(6.82-27.77)	562.27(358.96-785.5)	10.27(6.56-14.34)	-1.41 (-1.76--1.06)
Croatia	2073.71(1041.89-3495.64)	33.71(16.96-56.94)	778.61(564.67-1035.13)	10.24(7.45-13.54)	-3.51 (-4--3.01)
Cuba	2118.35(628.69-4480.2)	20.28(6.02-42.83)	2204.64(1018.04-3763.31)	12.52(5.79-21.44)	-1.53 (-1.88--1.18)
Cyprus	208.77(90.94-365.79)	27.81(12.13-48.64)	131.2(89.97-178.01)	6.97(4.79-9.39)	-4.91 (-5.14--4.68)
Czechia	4242.15(2179.69-6930.89)	32.93(16.92-53.92)	1225.08(885.62-1650.79)	6.93(5.01-9.32)	-4.61 (-5.05--4.17)
Côte d'Ivoire	680.78(232.19-1509.61)	12.02(4.17-26.4)	1633.85(558.19-3761.25)	10.3(3.53-23.51)	0.11 (-0.29-0.5)
Democratic People's Republic of Korea	4457.59(1786.38-9108.02)	26.03(10.38-52.45)	4029.39(2090.27-7377.54)	12.04(6.26-22.02)	-2.18 (-2.36--2)
Democratic Republic of the Congo	838.45(296.02-2030.07)	4.62(1.61-11.38)	1870.63(587.44-6318.49)	4.11(1.3-13.87)	-0.09 (-0.26-0.09)
Denmark	1498.14(661.76-2627.95)	21.79(9.62-38.01)	420.07(251.57-614.21)	4.13(2.51-6.05)	-5.49 (-5.93--5.04)
Djibouti	32.66(9.4-86.42)	17.24(5.04-45.2)	158.8(47.77-398.16)	18.23(5.64-45.9)	0.43 (0.12-0.73)
Dominica	10.99(3.25-24.06)	19.31(5.71-41.81)	14.9(5.91-27.09)	18.05(7.13-32.62)	-0.24 (-0.49-0.02)
Dominican Republic	647.31(165.71-1455.41)	14.21(3.63-32.48)	1928.73(674.89-3713.22)	18.02(6.31-34.43)	1.22 (1.01-1.44)
Ecuador	3053.66(1418.78-4948.32)	46.7(21.73-75.84)	4638.07(2608.4-7384.99)	27.36(15.41-43.55)	-2.27 (-2.97--1.57)
Egypt	13559.29(6689.36-23327.38)	44.79(21.29-80.16)	19704.95(12484.29-29793.22)	27.93(17.81-41.36)	-1.7 (-1.87--1.52)
El Salvador	640.25(247.74-1237.34)	18.75(7.28-36.45)	820.68(425.14-1296.88)	13.34(6.88-21.12)	-0.91 (-1.18--0.64)
Equatorial Guinea	18.69(6.04-46.53)	8.35(2.68-20.55)	79.13(31.15-141.98)	11.25(4.51-20.5)	1.25 (0.69-1.82)
Eritrea	188.97(54.14-443.61)	11.84(3.46-27.92)	355.3(100.43-896.62)	9.18(2.72-22.8)	-0.95 (-1.18--0.73)
Estonia	242.12(91.73-451.56)	12.68(4.8-23.63)	45.5(15.35-80.75)	2.03(0.68-3.58)	-7.29 (-8--6.57)
Eswatini	24.88(9.44-50.35)	7.39(2.87-14.63)	66.19(25.96-127.83)	9.51(3.73-17.93)	0.84 (0.37-1.31)
Ethiopia	1226.83(356.25-2897.6)	5.17(1.48-12.58)	1984.47(689.66-5206.04)	3.69(1.29-9.71)	-0.77 (-0.92--0.62)
Fiji	72.44(16.55-188.85)	14.9(3.36-37.82)	157.72(49.76-354.45)	18.98(5.95-42.78)	0.51 (0.15-0.86)
Finland	744.34(114.91-1653.79)	11.43(1.77-25.36)	154.74(22.1-346.57)	1.57(0.22-3.5)	-6.87 (-7.39--6.34)
France	8125.34(3676.34-14038.86)	11.01(4.99-19.1)	4133.04(2708.08-5910.48)	3.71(2.42-5.32)	-3.38 (-3.97--2.78)
Gabon	92.18(38.19-189.63)	15.34(6.42-31.6)	150.09(72.06-269.92)	12.17(5.89-21.5)	-0.63 (-0.77--0.49)
Gambia	47.99(16.02-117.68)	10.5(3.58-25.36)	118.75(41.27-305.23)	9.36(3.3-24.45)	-0.37 (-0.6--0.14)
Georgia	1243.55(443.96-2566.94)	20.29(7.24-41.96)	1593.56(875.94-2404.87)	29.69(16.56-44.53)	3.65 (2.26-5.05)
Germany	22672.38(11252.69-37842.85)	20.64(10.25-34.29)	6754.34(4595.64-9411.79)	4.38(2.98-6.09)	-4.92 (-5.24--4.6)
Ghana	1209.71(462.04-3222.55)	14.7(5.66-39.29)	4078.61(1498.43-8935.14)	18.26(6.93-39.77)	1.62 (1.28-1.97)
Greece	2319.57(1237.34-3861.89)	16.81(9.01-28.05)	1699.1(1234.77-2226.62)	8.79(6.38-11.51)	-2.29 (-2.51--2.08)
Greenland	9.13(0.04-25.58)	19.87(0.09-55.65)	4.07(0.15-11.28)	5.72(0.21-15.73)	-4.79 (-5.21--4.36)
Grenada	20.6(6.46-43.99)	31.37(9.77-66.73)	28.73(10.85-53.32)	24.3(9.19-45.11)	-0.83 (-1--0.66)
Guam	8.06(0-23.42)	8.51(0-24.89)	13.34(5.93-21.44)	7.02(3.12-11.31)	-0.41 (-1.07-0.25)
Guatemala	419.81(176.32-774.27)	9.31(3.93-17.04)	1210.13(498.48-1904.02)	9.68(3.98-15.24)	-0.08 (-0.5-0.34)
Guinea	317.07(113.92-803.12)	8.77(3.16-22.3)	545.18(185.09-1290.58)	7.84(2.67-18.57)	0.23 (0-0.45)
Guinea-Bissau	77.01(23.56-184.41)	15.58(4.76-37.88)	125.1(38.12-310.91)	11.83(3.72-29.05)	-0.62 (-0.78--0.46)
Guyana	122.05(32.46-278.67)	25.9(6.85-59.2)	225.41(91.59-411.62)	31.15(12.66-56.57)	0.73 (0.52-0.95)
Haiti	714.73(201.66-1617.32)	18.19(5.08-41.27)	1371.58(467.93-2873.39)	14.72(4.9-30.8)	-0.3 (-0.46--0.14)
Honduras	643.32(253.24-1313.21)	24.49(9.61-50.15)	1858.45(756.28-3335.08)	25.81(10.79-45.32)	0.4 (0.12-0.68)
Hungary	3410.36(1633.87-5589.08)	26.27(12.54-43.03)	1159.85(823.21-1534.31)	7.5(5.31-9.95)	-3.92 (-4.32--3.51)
Iceland	12.12(0.92-28.58)	4.49(0.34-10.61)	4.83(0.88-10.55)	0.93(0.17-2.05)	-5.21 (-5.7--4.72)
India	84988.77(35973.11-164239.03)	15.11(6.24-29.87)	297320.74(167547.26-451348.78)	22.63(12.75-34.44)	1.59 (1.23-1.95)
Indonesia	25998.4(10331.28-51651.72)	21.15(8.25-42.83)	62229.02(35119.78-93494.46)	22.62(12.53-35.09)	-0.1 (-0.23-0.03)
Iran (Islamic Republic of)	5316.33(3467.27-7562.01)	19.05(12.34-27.8)	7507.93(5642.17-9628.01)	8.9(6.54-11.44)	-2.52 (-2.68--2.35)
Iraq	3175.03(1909.14-4724.85)	33.81(20.37-51.37)	5227.64(3327.41-7907.52)	17.72(11.4-26.4)	-1.99 (-2.25--1.73)
Ireland	677.85(260.5-1241.21)	17.97(6.91-32.9)	205.54(105.6-328.23)	2.83(1.45-4.52)	-5.9 (-6.32--5.47)
Israel	522.07(270.99-842.65)	11.32(5.89-18.22)	647.48(491.97-822.14)	5.68(4.29-7.18)	-2.37 (-2.69--2.05)
Italy	13349.47(7360.71-20793.78)	17.32(9.57-26.9)	6105.19(4540.32-7968.05)	4.91(3.66-6.38)	-3.94 (-4.33--3.56)
Jamaica	294.22(100.6-600.43)	16.89(5.77-34.52)	522.55(271.58-882.19)	16.88(8.77-28.52)	0.19 (-0.13-0.5)
Japan	37125.8(7316.03-79431.63)	22.13(4.36-47.32)	33283.67(18410.16-50923.2)	12.66(7.05-19.18)	-2.18 (-2.48--1.88)
Jordan	106.37(71.37-158.19)	5.97(4.04-8.91)	428.39(301.93-575.56)	4.48(3.15-5.96)	-1.14 (-1.41--0.87)
Kazakhstan	3175.81(1172.4-6055.78)	23.27(8.57-44.49)	4749.23(3160.52-6764.29)	25.43(16.99-36.04)	0.58 (0.24-0.92)
Kenya	264.52(92.98-626.95)	2.69(0.94-6.44)	1108.17(415.51-2646.61)	3.81(1.42-9.12)	1.91 (1.56-2.26)
Kiribati	3.21(0.89-8.91)	6.54(1.8-18.19)	7.99(2.63-19.58)	8.27(2.76-19.97)	0.54 (0.39-0.69)
Kuwait	190.91(150.17-238.39)	18.63(14.36-23.17)	329.7(243.37-432.88)	7.03(5.19-9.13)	-3.19 (-3.65--2.73)
Kyrgyzstan	682.78(222.81-1401.8)	21.52(7.03-44.18)	1266.25(588.51-2101.15)	22.42(10.53-37.14)	0.32 (-0.28-0.93)
Lao People's Democratic Republic	429.76(168.64-931.56)	17.85(6.9-38.65)	990.68(385.56-1727.31)	17.48(6.85-30.37)	-0.18 (-0.41-0.06)
Latvia	907.31(438.49-1537.55)	26.85(12.99-45.67)	246.74(164.66-337.97)	7.6(5.04-10.55)	-4.67 (-5.17--4.17)
Lebanon	555.27(300.43-912.17)	24.26(13.17-39.84)	517.84(324.48-757.35)	8.42(5.28-12.26)	-3.86 (-4.17--3.54)
Lesotho	33.24(12.66-70.58)	3.72(1.44-7.95)	78.63(32.89-153.38)	6.36(2.71-12.27)	2.61 (2.29-2.93)
Liberia	85.19(29.4-206.81)	6.51(2.25-15.72)	174.95(48.82-550.91)	5.67(1.63-18.13)	0.51 (0.13-0.9)
Libya	342.43(207.14-581.54)	15.31(9.1-26.37)	959.97(545.58-1636.92)	14.57(8.63-24.77)	-0.15 (-0.34-0.04)
Lithuania	780.14(360.95-1379.97)	18.26(8.46-32.26)	261.35(162.39-393.8)	5.62(3.52-8.45)	-4.2 (-4.86--3.54)
Luxembourg	64.26(26.91-115.17)	12.86(5.37-23.04)	19.52(11.11-29.58)	1.95(1.11-2.95)	-5.88 (-6.41--5.36)
Madagascar	225.21(70.94-528.84)	3.67(1.13-8.79)	645.03(195.96-1775.57)	4.06(1.26-11.14)	1.36 (1.03-1.7)
Malawi	173.43(48.94-510.13)	3.81(1.08-11.41)	374.42(108.06-1119.95)	3.9(1.13-11.58)	0.4 (0.14-0.66)
Malaysia	3916.24(1603.07-7105.63)	36.42(14.96-65.11)	4007.77(2498.34-5764.77)	13.27(8.28-19.08)	-3.34 (-3.59--3.09)
Maldives	23.33(7.63-51.03)	21.86(7.26-47.24)	27.66(15.08-42.34)	6.13(3.39-9.25)	-5.12 (-5.48--4.76)
Mali	421.58(152.6-1046.18)	8.91(3.2-22.01)	885.52(329.22-2009.13)	7.84(2.95-17.7)	0.3 (0.04-0.56)
Malta	37.39(16.48-64.57)	8.83(3.89-15.3)	26.33(18.8-35.97)	3.49(2.48-4.76)	-2.92 (-3.35--2.5)
Marshall Islands	4.24(1.05-11.63)	19.46(4.73-52.55)	8.81(2.73-21.54)	18.73(5.79-45.46)	-0.53 (-0.77--0.28)
Mauritania	191.35(75.15-441.7)	16.79(6.62-38.37)	395.74(139.09-977.21)	15.62(5.58-38.23)	-0.23 (-0.4--0.05)
Mauritius	112.33(50.75-194.28)	13.45(6.05-23.34)	160.86(55.44-292.26)	9.37(3.23-17.06)	-1.38 (-1.88--0.88)
Mexico	10623.28(5857.82-16630.13)	20.2(11.15-31.66)	16197.86(10554.84-22394.22)	12.15(7.94-16.8)	-1.66 (-1.99--1.33)
Micronesia (Federated States of)	10.88(2.71-28.54)	18.47(4.63-47.85)	17.24(5.43-40.8)	19.46(6.13-46.51)	0.1 (0.01-0.19)
Monaco	4.59(0.75-9.61)	8.77(1.38-17.92)	2.36(1.12-4.01)	3.46(1.61-5.96)	-2.83 (-3.71--1.95)
Mongolia	220.51(65.51-481.88)	19.78(5.97-43.08)	1629.68(802.07-2491.01)	61.92(30.6-93.24)	5.27 (4.69-5.84)
Montenegro	94.78(41.64-150.9)	14.72(6.46-23.38)	68.62(41.75-97.56)	7.78(4.71-11.02)	-1.85 (-2.18--1.51)
Morocco	2305.25(898.72-4593.55)	14.65(5.63-29.73)	4933.45(2653.51-8194.87)	13.66(7.37-22.76)	0.1 (-0.34-0.53)
Mozambique	297.26(83.6-984.88)	4.26(1.19-14.19)	861.97(254.27-2278.24)	5.91(1.75-15.88)	1.95 (1.65-2.26)
Myanmar	5635.17(2294.91-11238.12)	20.92(8.63-42.18)	12413.24(5442.17-21569.75)	23.21(10.15-40.16)	0.21 (-0.05-0.47)
Namibia	48.99(17.12-94.36)	6.87(2.43-13.09)	126.03(51.75-237.68)	7.89(3.21-14.54)	0.79 (0.54-1.04)
Nauru	0.71(0-2.99)	10.94(0-46.91)	0.84(0.12-1.87)	10.66(1.51-23.35)	-1.17 (-2.01--0.33)
Nepal	1854.59(721.61-3740.61)	16.7(6.32-34.01)	4231.08(2114.81-7555)	16.72(8.29-29.7)	0.05 (-0.5-0.6)
Netherlands	4080.09(2031.62-6750.36)	22.19(11.05-36.74)	1376.22(956.74-1904.08)	4.59(3.2-6.32)	-5.4 (-5.82--4.97)
New Zealand	211.2(6.09-640.1)	5.71(0.17-17.28)	217.42(90.31-362.36)	2.98(1.24-4.97)	-2.71 (-3.09--2.33)
Nicaragua	175.58(74.42-343.36)	9.13(3.82-17.95)	364.71(153.91-665.38)	6.52(2.76-11.86)	-0.18 (-0.48-0.12)
Niger	383.9(110.74-1005.96)	11.05(3.21-28.96)	783.88(225.91-2076.52)	7.85(2.25-20.93)	-0.48 (-0.72--0.24)
Nigeria	6513.95(2116.07-16017.91)	12.98(4.27-31.69)	10146.73(3580.78-23114.86)	8.67(3.15-19.63)	-0.92 (-1.38--0.47)
Niue	0.28(0.1-0.65)	13.22(4.76-31.15)	0.12(0.01-0.27)	6.19(0.74-13.62)	-3.49 (-3.93--3.06)
North Macedonia	1301.73(555.12-2125.38)	65.11(27.85-106.37)	1166.75(756.03-1603.05)	37.46(24.24-51.31)	-1.52 (-1.95--1.08)
Northern Mariana Islands	4.84(0-12.77)	15.89(0-42.91)	6.46(2.99-10.77)	11.87(5.56-19.83)	-1.07 (-1.66--0.47)
Norway	713.79(214.31-1365.13)	12.58(3.78-24.21)	131.17(49.87-237.24)	1.47(0.56-2.68)	-7.25 (-7.66--6.84)
Oman	296.07(173.83-477.04)	32.73(19.15-53.78)	428.21(280.36-601.22)	13.84(8.93-19.66)	-2.56 (-2.7--2.42)
Pakistan	12131.22(5140.96-23693.9)	19.36(8.1-38.51)	43541.93(20412.65-76167.23)	28.02(13.13-49.47)	1.06 (0.73-1.39)
Palau	1.26(0.01-3.44)	10.57(0.05-29.8)	1.83(0.18-4.02)	7.99(0.79-17.57)	-0.38 (-1.25-0.49)
Palestine	64.77(36.44-103.89)	6.81(3.86-10.93)	189.14(126.31-275.14)	6.17(4.1-8.94)	-0.58 (-0.94--0.21)
Panama	281.93(118.05-519.13)	16.91(7.05-31.17)	497.28(261.23-818.86)	11.25(5.91-18.52)	-1.13 (-1.44--0.82)
Papua New Guinea	313.22(67.15-862.85)	13.99(2.99-37.8)	828.51(210.21-2005.27)	12.43(3.16-29.59)	-0.6 (-0.85--0.35)
Paraguay	394.46(108.99-930.2)	15.18(4.17-35.7)	734.8(243.53-1474.67)	11.46(3.79-23.01)	-0.71 (-0.93--0.48)
Peru	7621.31(3515.69-12266.53)	53.01(24.27-85.72)	9613.55(5660.37-14536.51)	26.81(15.68-40.71)	-2.73 (-2.99--2.46)
Philippines	5168.86(2194.15-9226.07)	13.78(6.08-24.23)	17709.49(10257.13-24840.24)	18.27(10.65-25.63)	0.92 (0.67-1.17)
Poland	15479.89(7738.88-24529.7)	36.35(18.2-57.53)	6943.96(5212.05-8754.17)	11.97(8.96-15.07)	-3.5 (-4.07--2.94)
Portugal	1823.17(715.87-3352.86)	14.66(5.75-26.94)	665.31(358.57-1033.84)	3.29(1.76-5.06)	-4.59 (-5.14--4.03)
Puerto Rico	103.39(0-340.64)	2.89(0-9.52)	92.78(23.89-172.3)	1.67(0.43-3.17)	-2.46 (-2.95--1.97)
Qatar	160.67(109.65-251.03)	89.18(59.11-135.31)	581.79(409.99-814.21)	31.77(22.09-45.49)	-3.57 (-4.01--3.13)
Republic of Korea	26309.39(9994.68-48924.55)	76.68(29.09-141.36)	17236.54(11573.79-24206.21)	19.94(13.44-28.09)	-4.31 (-4.65--3.97)
Republic of Moldova	426.21(141.48-843.83)	9.57(3.18-18.94)	325.88(154.63-548.09)	5.87(2.79-9.87)	-0.97 (-1.3--0.64)
Romania	6633.06(3009.67-11024.75)	24.61(11.17-40.75)	4718.38(3343.42-6241.33)	15.06(10.66-19.98)	-1.48 (-2.13--0.82)
Russian Federation	51138.61(23789.36-82272.03)	29.09(13.53-46.78)	27654.87(16618.03-42648.65)	13(7.79-20.06)	-3.66 (-4.56--2.74)
Rwanda	321.73(87.13-756.1)	9.38(2.55-22.3)	262.46(76.63-725.9)	3.38(0.99-9.17)	-3.86 (-4.18--3.54)
Saint Kitts and Nevis	4.46(1.21-9.56)	13.38(3.62-28.65)	3.55(1.26-6.31)	4.77(1.71-8.47)	-3.64 (-4.18--3.09)
Saint Lucia	27.03(8.2-57.89)	30.03(9.07-64.24)	43.59(16.96-78.29)	18.38(7.13-32.94)	-1.93 (-2.19--1.67)
Saint Vincent and the Grenadines	12.63(3.89-28.99)	17.2(5.29-39.53)	23.21(8.13-43.05)	16.87(5.96-31.3)	-0.26 (-0.5--0.03)
Samoa	13.11(2.88-36.14)	13.59(3.05-36.91)	25.38(7.06-61.03)	15.8(4.37-38.01)	0.66 (0.5-0.82)
San Marino	1.97(0.68-3.72)	6.32(2.18-11.85)	1.08(0.56-1.79)	1.82(0.92-3.04)	-3.86 (-4.3--3.43)
Sao Tome and Principe	2.9(1.02-6.97)	4.24(1.51-10.24)	10.42(3.26-27.49)	7.03(2.29-17.65)	2.52 (2.23-2.82)
Saudi Arabia	1588(1033.1-2372.41)	19.22(12.56-30.07)	5509.93(3469.81-7956.54)	15.36(9.95-21.51)	-0.34 (-0.6--0.09)
Senegal	544.72(201.51-1254.43)	14.19(5.24-32.5)	685.97(222.61-1722.23)	7.3(2.42-18.23)	-2.42 (-3.11--1.73)
Serbia	6487.41(2724.36-10623.79)	57.8(24.42-94.13)	3196.28(2121.01-4353.77)	22.76(15.06-30.72)	-2.94 (-3.3--2.58)
Seychelles	4.04(1.29-8.63)	7.07(2.25-15)	4.66(1.44-8.99)	3.76(1.19-7.31)	-2.41 (-2.63--2.2)
Sierra Leone	166.03(56.19-416.55)	7.11(2.42-18.07)	298.31(98.41-756.02)	6.05(2.01-15.55)	0.37 (0.05-0.7)
Singapore	979.07(349.33-1730.01)	37.19(13.26-65.34)	578.49(311.53-916.6)	6.74(3.63-10.67)	-5.2 (-5.65--4.75)
Slovakia	1490.65(740.54-2435.1)	25.74(12.77-42.18)	647.34(454.72-876.42)	7.8(5.47-10.53)	-3.49 (-3.79--3.18)
Slovenia	469.47(229.91-756.78)	19.58(9.62-31.65)	151.14(106.31-204.12)	4.01(2.83-5.45)	-5.04 (-5.51--4.58)
Solomon Islands	15.42(3.85-38.73)	9.44(2.33-24.23)	45.57(13.67-107.39)	10.26(3.09-24.08)	0.17 (-0.04-0.39)
Somalia	200.44(42.8-613.97)	6.08(1.3-18.85)	407.18(80.96-1397.32)	4.78(0.95-16.66)	0.05 (-0.37-0.48)
South Africa	1990.32(1265.34-2660.18)	7.89(5.03-10.56)	3913.19(2626.95-5214.51)	7.51(5.03-10.01)	0.22 (-0.04-0.48)
South Sudan	403.14(117.27-898.1)	14.11(4.1-31.44)	314.61(102.04-852.31)	6.44(2.07-17.78)	-2.11 (-2.39--1.82)
Spain	4282.3(1829.92-7617.98)	8.98(3.87-16.01)	2821.53(1787.44-4111.92)	3.25(2.06-4.71)	-3.18 (-3.78--2.58)
Sri Lanka	923.83(333.08-1926.39)	7.55(2.71-15.82)	2280.71(1010.4-3505.86)	8.7(3.87-13.36)	0.63 (0.31-0.94)
Sudan	1870.75(633.19-3942.83)	17.97(5.9-39.26)	4574.3(1826.44-8984.17)	18.8(7.59-37.38)	0.89 (0.65-1.13)
Suriname	94.11(29.69-190.6)	32.41(10.16-65.49)	189.84(82.44-332.87)	29.24(12.64-51.3)	-0.64 (-0.93--0.35)
Sweden	1124.3(300.43-2245.87)	9.03(2.42-18.09)	202.5(59.08-384.06)	1.08(0.31-2.07)	-7.05 (-7.58--6.53)
Switzerland	1284.34(602.81-2176.71)	13.81(6.46-23.42)	397.11(251.39-568.36)	2.43(1.54-3.47)	-5.43 (-5.77--5.09)
Syrian Arab Republic	1178.45(668.29-2005.03)	18.76(10.51-32.97)	1736.87(1055.81-2646.12)	12.73(7.74-19.29)	-1.53 (-1.79--1.28)
Taiwan (Province of China)	2966.18(1194.37-5586.2)	17.07(6.88-31.96)	3622.41(2684.49-4708.59)	9.46(7-12.26)	-2.2 (-2.6--1.81)
Tajikistan	435.66(132.99-981.84)	14.42(4.43-31.99)	1009.85(504.72-1672.07)	14.57(7.4-23.55)	0.98 (0.36-1.61)
Thailand	25949.96(10540.61-47770.07)	67.59(27.41-124.34)	49657.26(32414.56-69255.69)	49.01(32.39-68.71)	-1.99 (-2.5--1.49)
Timor-Leste	38.4(10.94-98.46)	10.07(2.78-26.25)	143.73(44.17-311.4)	15.8(4.81-34.36)	2.06 (1.68-2.45)
Togo	160.99(55.61-420.2)	9.84(3.45-25.6)	447.71(154.32-1170.83)	8.67(3.1-22.39)	0.17 (-0.21-0.56)
Tokelau	0.16(0.01-0.63)	12.53(0.66-49)	0.08(0-0.22)	5.79(0.06-15.77)	-3.33 (-3.72--2.95)
Tonga	3.88(0.91-10.6)	6.46(1.52-17.58)	6.96(2.33-15.72)	8.29(2.78-18.62)	0.65 (0.5-0.8)
Trinidad and Tobago	309.13(54.58-715.79)	33.31(5.87-76.94)	503(166.37-960.43)	27.69(9.16-52.79)	-0.8 (-1.13--0.46)
Tunisia	751.57(365.32-1311.51)	14.21(6.81-25.24)	1323.8(749.61-2163.58)	9.89(5.58-16.17)	-1.33 (-1.65--1)
Turkey	15492.18(8672.38-24906.2)	39.24(21.46-64.19)	16584.07(11514.33-21813.46)	17.49(12.09-22.96)	-2.68 (-3.01--2.34)
Turkmenistan	539.87(147.78-1101.96)	24.53(6.72-50.08)	1743.61(931.93-3024.52)	37.44(20.16-64.48)	1.79 (1.36-2.22)
Tuvalu	0.37(0.1-1.02)	5.06(1.4-13.64)	0.63(0.23-1.29)	5.71(2.09-11.64)	-0.07 (-0.37-0.23)
Uganda	376.18(106.35-940.49)	5.1(1.46-12.85)	894.23(299.57-2232.93)	4.7(1.6-11.45)	-0.59 (-0.85--0.32)
Ukraine	25335.23(11818.33-43789.93)	37.82(17.59-65.5)	10366.72(5927.45-17081.33)	15.3(8.69-25.25)	-3.24 (-3.41--3.07)
United Arab Emirates	339.12(200.17-519.37)	46.72(27.82-76.24)	1386.91(937.27-1939.27)	23.09(15.5-32.66)	-1.09 (-1.55--0.63)
United Kingdom	17337.62(7562.92-29630.38)	23.07(10.09-39.45)	5183.13(3429.65-7315.52)	4.73(3.14-6.68)	-5.56 (-5.89--5.23)
United Republic of Tanzania	413.49(128.88-997.63)	3.32(1.04-8.08)	1126.88(353.02-2924.46)	3.6(1.14-9.36)	0.82 (0.64-0.99)
United States Virgin Islands	7.66(0.17-21.96)	7.8(0.18-22.64)	4.57(2.02-7.89)	3.33(1.45-5.64)	-2.54 (-2.93--2.16)
United States of America	34970.16(14013.76-60648.82)	12.12(4.86-21.01)	15369.81(7629.3-24792.82)	3.1(1.53-4.98)	-4.75 (-5.18--4.32)
Uruguay	1110.66(402.39-2129.35)	32.04(11.63-61.36)	585.45(231.29-1041.24)	12.54(4.95-22.4)	-3.59 (-3.88--3.29)
Uzbekistan	1360.42(509.14-2536.57)	10.5(3.93-19.59)	7543.9(4445.35-10690.92)	26.35(15.48-37.55)	3.15 (2.18-4.13)
Vanuatu	7.67(1.87-21.7)	9(2.19-24.84)	25.43(7.92-57.31)	11.14(3.43-24.64)	1.29 (0.57-2.01)
Venezuela (Bolivarian Republic of)	3501.54(1556.87-6037.03)	28.48(12.61-49.04)	5353.77(2889.74-8650.69)	17.51(9.46-28.28)	-1.74 (-1.99--1.49)
Viet Nam	3151.28(1113.03-6933.23)	7.43(2.6-16.53)	18158.48(8293.42-32796.36)	17.08(7.73-31.4)	3.68 (3.36-4.01)
Yemen	1294.28(494.66-2466.03)	22.9(8.31-45.56)	3930.49(1501.58-7838.34)	23.27(8.82-45.63)	0.01 (-0.14-0.15)
Zambia	240.85(84.34-557.72)	7.19(2.46-16.75)	788.46(247.37-1867.43)	8.52(2.71-19.9)	0.33 (-0.44-1.1)
Zimbabwe	301.91(132.71-568.46)	6.68(2.95-12.33)	690.11(328.87-1300.97)	7.91(3.77-14.96)	0.99 (0.44-1.55)
